# Supplementary material for: Sex Differences in Intestinal Microbiota and Their Association with Some Diseases in a Japanese Population Observed by Analysis Using a Large Dataset
Source: Biomedicines. 2023 Jan 27;11(2):376. doi: 10.3390/biomedicines11020376 (PMC9953495; doi:10.3390/biomedicines11020376)
Supplement: Supplementary file 1 [file biomedicines-11-00376-s001.zip]

Archive with 1 entries (1 files):
- biomedicines-2155934-supplementary.pdf
